# Supplementary material for: Unsymmetrical Strategy on α-Diimine Nickel and Palladium Mediated Ethylene (Co)Polymerizations
Source: Molecules. 2022 Dec 15;27(24):8942. doi: 10.3390/molecules27248942 (PMC9785926; doi:10.3390/molecules27248942)
Supplement: Supplementary file 1 [file molecules-27-08942-s001.zip]

Archive with 1 entries (1 files):
- molecules-2081417-Supplementary.pdf
